# Supplementary material for: NDRG1 facilitates lytic replication of Kaposi’s sarcoma-associated herpesvirus by maintaining the stability of the KSHV helicase
Source: PLoS Pathog. 2021 Jun 2;17(6):e1009645. doi: 10.1371/journal.ppat.1009645 (PMC8202935; doi:10.1371/journal.ppat.1009645)
Supplement: S1 Table — (XLSX) [file ppat.1009645.s005.xlsx]

## Sheet:  Viral proteins in NDRG1 MS 
	Reference	PepCount	UniquePepCount	CoverPercent	MW	PI
	FileScan	Sequence	MH+	Diff(MH+)	Charge	Rank	Score	DeltaScore	ExpectValue	Ions	Reference	DIFF_MODIFIED_CANDIDATE	PI	MissCleavage	Modification	MatchedTIC	NumProteaseTermini	Engine	Tag	Decoy
$1-1	tr|U5NIH0|U5NIH0_HHV8 ORF64 OS=Retroperitoneal fibromatosis-associated herpesvirus PE=4 SV=1	2	1	0.0019	286873	5.8
	R16061_8_RGB_NORG1,9360	K.LEEIR.S	659.372	-0.00147	2	1	20.35	0	0.000923	0|0	U5NIH0		4.53	0		0	2	MASCOT		T
	R16061_8_RGB_NORG1,9613	K.LEEIR.S	659.372	0.00171	2	1	21.19	0	0.0057	0|0	U5NIH0		4.53	0		0	2	MASCOT		T
$2-1	tr|A0A0N7GEM2|A0A0N7GEM2_HHV8 ORF44 OS=Human herpesvirus 8 GN=ORF44 PE=4 SV=1	1	1	0.0076	88209.4	6.05
$2-2	tr|A0A0N9RNG1|A0A0N9RNG1_HHV8 ORF44 OS=Human herpesvirus 8 GN=ORF44 PE=4 SV=1	1	1	0.0076	88289.6	6.15
$2-3	tr|F5HH36|F5HH36_HHV8 Core gene UL5 family protein OS=Human herpesvirus 8 GN=ORF44 PE=4 SV=1	1	1	0.0076	88236.4	6.12
$2-4	sp|Q2HR89|HELI_HHV8P DNA replication helicase OS=Human herpesvirus 8 type P (isolate GK18) GN=HELI PE=3 SV=1	1	1	0.0076	88236.4	6.12
$2-5	tr|A0A193PN16|A0A193PN16_HHV8 ORF44 OS=Human herpesvirus 8 PE=4 SV=1	1	1	0.0076	88207.5	6.19
$2-6	tr|A0A0N9S4E4|A0A0N9S4E4_HHV8 ORF44 OS=Human herpesvirus 8 GN=ORF44 PE=4 SV=1	1	1	0.0076	88245.5	6.15
$2-7	tr|O40933|O40933_HHV8 DNA replication protein OS=Human herpesvirus 8 PE=4 SV=1	1	1	0.0076	88270.5	6.12
$2-8	tr|P88932|P88932_HHV8 ORF 44 OS=Human herpesvirus 8 type M PE=4 SV=1	1	1	0.0076	88236.4	6.12
	R16061_8_RGB_NORG1,8729	R.LSEDLR.R	732.389	0.0005	2	1	30.1	0	0.000586	0|0	Q2HR89/F5HH36/A0A0N9RNG1/A0A193PN16/P88932/O40933/A0A0N9S4E4/A0A0N7GEM2		4.37	0		0	2	MASCOT		T
$3-1	tr|C7BGJ3|C7BGJ3_HHV8 K1 glycoprotein (Fragment) OS=Human herpesvirus 8 PE=4 SV=1	1	1	0.0293	22643.7	9.01
$3-2	tr|Q6IUT1|Q6IUT1_HHV8 K1 glycoprotein OS=Human herpesvirus 8 PE=4 SV=1	1	1	0.0208	32340.8	8.99
$3-3	tr|C7BGJ4|C7BGJ4_HHV8 K1 glycoprotein (Fragment) OS=Human herpesvirus 8 PE=4 SV=1	1	1	0.0293	22644.7	8.9
$3-4	tr|Q5I632|Q5I632_HHV8 K1 glycoprotein (Fragment) OS=Human herpesvirus 8 PE=4 SV=1	1	1	0.029	22944.1	9.12
$3-5	tr|D3KDI9|D3KDI9_HHV8 K1 glycoprotein (Fragment) OS=Human herpesvirus 8 GN=ORF-K1 PE=4 SV=1	1	1	0.03	22036.1	9.17
	R16061_8_RGB_NORG1,8259	R.TTGLLK.I	632.398	0.00022	2	1	24.5	0	0.00106	0|0	Q6IUT1/C7BGJ3/C7BGJ4/D3KDI9/Q5I632		8.41	0		0	2	MASCOT		T
$4-1	tr|U5NIE6|U5NIE6_HHV8 ORF44 OS=Retroperitoneal fibromatosis-associated herpesvirus PE=4 SV=1	1	1	0.0077	86955.9	6.7
	R16061_8_RGB_NORG1,10907	R.VVDQIR.R	729.425	-0.00276	2	1	28.28	0	0.000371	0|0	U5NIE6		5.81	0		0	2	MASCOT		T
----- summary -----
Total protein	: 15
Total protein group	: 4
UniPepCount	ProteinGroupCount	Percent	ProteinCount	Percent
1	4	1	15	1
