# Supplementary material for: NDRG1 facilitates lytic replication of Kaposi’s sarcoma-associated herpesvirus by maintaining the stability of the KSHV helicase
Source: PLoS Pathog. 2021 Jun 2;17(6):e1009645. doi: 10.1371/journal.ppat.1009645 (PMC8202935; doi:10.1371/journal.ppat.1009645)
Supplement: S2 Table — (XLSX) [file ppat.1009645.s006.xlsx]

## Sheet: S1 Table
Primer Name	Purpose	Sequence (5′-3′)
PCMV-HA
NDRG1	Full length	F CCGGAATTCTTGCCACCATGTCTCGGGAGATGCAGGATG
	Cloning	R GCGTCGACCTAGCAGGAGACCTCCATGGACTT
ORF44	Full length	F TCTTATGGCCATGGAGGCCCGAATTCTTATGGACAGCTCGGAAGGGTG
	Cloning	R CGGTACCTCGAGAGATCTCGGTCGACTCAGTAGATCAGAGTAGTCTTGGGGT
PCDH-Flag
NDRG1	Full length	F CCGGAATTCGCCACCATGTCTCGGGAGATGCAGGATG
	Cloning	R CGCGGATCCGCAGGAGACCTCCATGGACTTG
1-143	Truncated	F AGATCTCGAGCTCAAGCTTCGAATTCGCCACCATGTCTCGGGAGATGCAGGATG
	Cloning	R TCGAACTGAGGGTGGCTCCAGGATCCGGCGCCTGCTCCTGTTCC
1-306	Truncated	F AGATCTCGAGCTCAAGCTTCGAATTCGCCACCATGTCTCGGGAGATGCAGGATG
	Cloning	R CGAACTGAGGGTGGCTCCAGGATCCCTTGAAGGCCTCAGCGAGCTT
143-394	Truncated	F AGATCTCGAGCTCAAGCTTCGAATTCGCCACCATGTACATCCTAACTCGATTTGCTCT
	Cloning	R TCGAACTGAGGGTGGCTCCAGGATCCGCAGGAGACCTCCATGGACTT
306-394	Truncated	F AGATCTCGAGCTCAAGCTTCGAATTCGCCACCATGTACTTCGTGCAGGGCATG
	Cloning	R TCGAACTGAGGGTGGCTCCAGGATCCGCAGGAGACCTCCATGGACTT
ORF44	Full length	F AGATCTCGAGCTCAAGCTTCGAATTCATGGACAGCTCGGAAGGGTG
	Cloning	R TCGAACTGAGGGTGGCTCCAGGATCCGTAGATCAGAGTAGTCTTGGGGTTGC
1-371	Truncated	F TCTTATGGCCATGGAGGCCCGAATTCTTGCCACCATGGACAGCTCGGAAGGGTG
	Cloning	R CGGTACCTCGAGAGATCTCGGTCGACTCACACAGCATCCTTATTACTCGAC
1-659	Truncated	F TCTTATGGCCATGGAGGCCCGAATTCTTGCCACCATGGACAGCTCGGAAGGGTG
	Cloning	R CGGTACCTCGAGAGATCTCGGTCGACTCAGTCCTCGCTGAGGCG
371-788	Truncated	F AGATCTCGAGCTCAAGCTTCGAATTCGCCACCATGTCCACAAAGCTTTTCACCTG
	Cloning	R TCGAACTGAGGGTGGCTCCAGGATCCGTAGATCAGAGTAGTCTTGGGGTTGC
659-788	Truncated	F AGATCTCGAGCTCAAGCTTCGAATTCATGCTGCGCAGAAAGATGCC
	Cloning	R TCGAACTGAGGGTGGCTCCAGGATCCGTAGATCAGAGTAGTCTTGGGGTTGC
PGL3-Basic
pNDRG1	Full length	F GGGTACCGCTGGTGGAGACTGACAGACACTATG
	Cloning	R GGCTAGCGTCCCTGCTGTCACCTGCCTGCAAG
pNDRG1-∆RBP-Jκ	Truncated	F GGCCTTGGGCAGTGCGGGGCCCAGGTCTGAAGCTGGCTGTGTGAGGGCT
	Cloning	R AGCCCTCACACAGCCAGCTTCAGACCTGGGCCCCGCACTGCCCAAGGCC
qPCR
NDRG1	qRT-PCR	F GGCAACCTGCACCTGTTCATCAAT
		R TGAGGAGAGTGGTCTTTGTTGGGT
ORF44	qRT-PCR	F GCCGGTGTCTCAAGAGCTG
		R TGTCCCCCTCCTGCCC
GAPDH	qRT-PCR	F CTCTGCTCCTCCTGTTCGAC
		R GCGCCCAATACGACCAAATC
RTA	qRT-PCR	F AGACCCGGCGTTTATTAGTACGT
		R CAGTAATCACGGCCCCTTGA
ORF45	qRT-PCR	F GGGATGGGTTAGTCAGGATG
		R CCTCGTCGTCTGAAGGTGA
ORF57	qRT-PCR	F TGGACATTATGAAGGGCATCCTA
		R CGGGTTCGGACAATTGCT
ORF65	qRT-PCR	F ATATGTCGCAGGCCGAATAC
		R CCACCCATCCTCCTCAGATA
ORF73	qRT-PCR	F GCTTGGTCCGGCTGACTTAT
		R TGCAGTACCGCCCATGG
